# Supplementary material for: Utilizing profile hidden Markov model databases for discovering viruses from metagenomic data: a comprehensive review
Source: Brief Bioinform. 2024 Jun 20;25(4):bbae292. doi: 10.1093/bib/bbae292 (PMC11246558; doi:10.1093/bib/bbae292)
Supplement: 5FN-protein_bbae292 [file 5fn-protein_bbae292.zip]

Archive with 1 entries (1 files):
- 5FN-protein_bbae292.fa
