# Supplementary material for: Utilizing profile hidden Markov model databases for discovering viruses from metagenomic data: a comprehensive review
Source: Brief Bioinform. 2024 Jun 20;25(4):bbae292. doi: 10.1093/bib/bbae292 (PMC11246558; doi:10.1093/bib/bbae292)
Supplement: 5FN-protein_bbae292 [file 5fn-protein_bbae292.zip › 5FN-protein_bbae292.fa]

>FN1-3to5frame3


>FN2-1
MSRSATKILIWFFKHNKGELLDVFNAISAPLSLPSKRELKLLWIKNEKFVRLTTTLVMLLLPRRFRRDTKRNLSKFVRKLCYDQKYVYAMKSVNYIVRSMVIPFSTTEHHLLFKICSLIIDRMKPTMLFSKRPKVTPFKLLFSLRGDRVKTLNMPSFERHSFVHKFLTPNKRLSGGLQNAIITNLWERAENEEEMSLVVNPSNNYVKRLAYLEELRHNMTLLGLSDSMLLLQDMADYLTGGKMKYDLDDRRGQPCPMMDVDLLTAFMSMNAATRSKFFSKTLEVSYPECTCFTKCMGAIAQHPVLVKQFENEFCLNNFSTRICGECRLSHVIDNTTSGKPRKSLSACNPGMSSCSMDACTVTLILRYLIHERVDERHGNLIKYGHRFYITNSSAVTDTVYRGNNITCSSATGRTGGVCFGGSRTCYKLIQNLVKSSKQYGLPRPFADRNYWWSCHTCQGKYGTHVNPRNSNQYNRDRHGFFSEEIHRNTCVDTFYQNVLRKVRKDMVDKDKEEEDEVIEVAVKHCYPKICRWCKSAIMCRHTMDGLVNMLVTSPKSRVLLNKVVILSLLQKLIKIEWT

>FN2-2
MAEYLILYLNNKGKLTNHERYEISEHDGVISNIDIDEDDKLDTLLTEIKNKNVLSTKETGSDFVGHIVIENGNRPVRGVNIEEYKIRASTDEEFDIPYNIYKPENYSLLKKLRKLLGKPDPPPLVNMLKQDRILTGWKKKIFKSYKPSYKQFITSKCTIHTTGYLYNIGDLDLFTRDILRVVVDDDIFNNWLLTEGIIDKMDFVCHYLKCVLEEGGFMCDHCGDKFIIIKNQKSKELFDKITAKMNHVNYVRELSTDLPLTKYNISKSLTITKCPYSCSYLFNNGVELSQKLKTMIMDMINLQTPDSLLERLGEVLTVSGTDGRERNEILSAIWKGLYEGEPFLPCMIGMKDYQDISIKDMRIPVFLKPSPYSTRVVVEPKVCFLPWQIVFQMMFSQDVLEYSSMLYFAD

>FN3-1
MAENLGTVSIEFLDELIANLSRVKSLKEAAQLHEQQKDEKAAYLTKLGNRPVYLRNGSVKTTVKAMRGIAIFDAAKAYADANSDPSVRLRLRGLPRQTDERSRKCPESVTFTIGKSTFTMTPVADPFEGLDMSLGEDAIELPSYNLDIFDMRTDDDYMTDMCKSVISARLAEEPITLRHLMKKVVVKTFQRGKADAYPRSRRVPSGSAFERARMAYTFMVFCDMSLTLDRVELVHVVYGFCEAIWGARSVEITLLDELLRNTSFGVPYDLKTPRVPHVEPKVPEYRSDIFQNLKFDPDMTYDSGFTEISRGTLRSAHVAPRKATFATRFHCHNDRVGYVAVVRQPTLTDLNRKECHVYYYKIVPLLGKVLLWHDNLGPCGDVTVKLNRSPDRPSLTVYGPNLTRCYNVNLNCLQWVNPTHWFPPERKDPLYEDTRDYNHNVDVNWVKTYLVPTNGDFWRELYYALLNERFRQQRAQVRREMAEKLTPYDVLDPQVYEATPFEHPNVLECVHCEVYCQSRTVANPTSHVFRNKDPDGAAFFGKGPTDDAETFIRAAGHSVPDTSITQRLTMIPGAKPTPFLEKDHMWVDSSEMGSSGLGIYSLLKQLTAQYRRHVPTSEEEWRPTLEELCKLADLIPVTHHPEDVEDRMDTDYGIGMCPWKKMAIDLIPITVPLPNPKASREAFISRAIKYYQASSPNRTAKKVICYNGDFAAVLTQKGHTGFTRVVLGDPLEPVEWVSQRIFPGSILGPFALTKTYIYWVTIDGLFRVSKRLVGDAECLTPAFHMPFDTIHFEVEDEADSLSGFHQRPPPYLVDFDPVMDDIIPLLDIDHHTEDGTGDSNLKGSGEIGIQNPTEAPTMNQFLASCPELEPIANKLRELNVEESSNGFSLPAQSLQAGSQRSQLDQRTNRGNVVEGRVGQIKYRMIVFDRTGLDMPLIETKRDPRSYLAESDQWLMKKAWPKNDELRQLWLEAGERNFPQFKWTAHGDYSIQVENEVSPLIPSFTYNWSAMARTYQGTKIVKHENGLYFKTRHSTNFSKCSPQTAQALLGPNVKLI

>FN4-1
